# Supplementary material for: Implications of unconventional histological subtypes on magnetic resonance imaging and oncological outcomes in patients who have undergone radical prostatectomy
Source: Sci Rep. 2024 Jun 27;14:14868. doi: 10.1038/s41598-024-65681-2 (PMC11211384; doi:10.1038/s41598-024-65681-2)
Supplement: Supplementary file 3 — Supplementary Table S1. [file 41598_2024_65681_MOESM3_ESM.xlsx]

## Sheet: Table S1
Table S1. Patients' characteristics after propensity score-matching.
	pathological type		P value*
	with CH (n = 74 )	with UH (n = 74)
Median age (range), years	68.5 (55-77)	69.5 (46-77)	0.9312#
Median initial PSA (range), ng/ml	7.43 (2.66-47.35)	7.775 (0.603-75.27)	0.9382#
Biopsy GG, n (%)			0.4977*
≤ 3	48 (64.9)	44 (59.5)
4	18 (24.3)	25 (33.8)
5	8 (10.8)	5 (6.8)
cT stage, n (%)			0.7853*
≤ 2c	67 (90.5)	66 (89.2)
≥ 3a	7 (9.5)	8 (10.8)
PI-RADS v2.1 score, n (%)			0.6825*
≤ 3	16 (21.6)	14 (18.9)
≥ 4	58 (78.4)	60 (81.1)
pT stage, n (%)			0.8582*
≤ 2c	52 (70.3)	51 (68.9)
≥ 3a	22 (29.7)	23 (31.1)
pathological GG, n (%)			0.2661*
≤ 3	57 (77)	51 (68.9)
4	6 (8.1)	16 (21.6)
5	11 (14.9)	7 (9.5)
Median tumor volume, (range), cm3	2.17 (0.05-15.9)	2.84 (0.18-25.82)	0.2126#
RM positive, n (%)	20 (27)	21 (28.4)	0.8543*
CH = conventional histology, UH = unconventional histology, PSA = prostate-specific antigen, GG = gleason grade group, PI-RADS = prostate imaging reporting and data system, pT = pathological T, RM = resection margin, # = Student's t-test, * = χ2 test
